# Supplementary material for: Breathing Right… or Left! The Effects of Unilateral Nostril Breathing on Psychological and Cognitive Wellbeing: A Pilot Study
Source: Brain Sci. 2024 Mar 23;14(4):302. doi: 10.3390/brainsci14040302 (PMC11048276; doi:10.3390/brainsci14040302)
Supplement: Supplementary file 1 [file brainsci-14-00302-s001.zip]

Archive with 1 entries (1 files):
- brainsci-2875987-supplementary.pdf
